# Supplementary material for: 2-Chloro­pyridine-3-carboxamide
Source: Acta Crystallogr Sect E Struct Rep Online. 2009 Jan 23;65(Pt 2):o373. doi: 10.1107/S1600536809002256 (PMC2968229; doi:10.1107/S1600536809002256)
Supplement: Supplementary file 2 [file e-65-0o373-Isup2.hkl]

# 
# h,k,l, Fc-squared, Fo-squared, sigma(Fo-squared) and status flag 
# 
data_I
_shelx_title ' s585p in P2(1)/n' 
_shelx_refln_list_code          4 
_shelx_F_calc_maximum      122.75 
_exptl_crystal_F_000       320.00 
_reflns_d_resolution_high  0.8408 
 
loop_ 
 _symmetry_equiv_pos_as_xyz 
 'x, y, z' 
 '-x+1/2, y+1/2, -z+1/2' 
 '-x, -y, -z' 
 'x-1/2, -y-1/2, z-1/2' 
 
_cell_length_a     6.9804 
_cell_length_b    13.6270 
_cell_length_c     7.1081 
_cell_angle_alpha  90.000 
_cell_angle_beta   91.822 
_cell_angle_gamma  90.000 
 
_shelx_F_squared_multiplier     1.000 
 
loop_ 
 _refln_index_h 
 _refln_index_k 
 _refln_index_l 
 _refln_F_squared_calc 
 _refln_F_squared_meas 
 _refln_F_squared_sigma 
 _refln_observed_status 
   2   0   0        8.84       10.76      0.45 o 
   4   0   0      660.94      665.54     12.32 o 
   6   0   0      336.52      325.86      8.16 o 
   8   0   0        0.04        0.52      1.20 o 
   1   1   0     1030.77     1039.21     19.88 o 
   2   1   0      383.88      438.77      6.28 o 
   3   1   0      226.77      215.77      2.79 o 
   4   1   0       21.43       28.82      0.70 o 
   5   1   0       12.68       13.47      0.88 o 
   6   1   0       50.51       52.62      1.70 o 
   7   1   0      118.94      120.46      4.62 o 
   8   1   0       23.46       23.29      2.83 o 
   0   2   0      254.76      253.11      7.15 o 
   1   2   0      672.67      590.23     16.09 o 
   2   2   0      445.20      495.35      6.28 o 
   3   2   0     1574.34     1702.86     20.85 o 
   4   2   0      516.90      590.40      7.09 o 
   5   2   0      284.42      286.02      5.01 o 
   6   2   0       27.57       28.04      1.81 o 
   7   2   0        0.59        2.57      0.72 o 
   8   2   0       16.66       19.66      2.07 o 
   2   3   0     1486.88     1545.82     18.91 o 
   3   3   0      781.25      861.39     10.83 o 
   4   3   0      807.58      885.04     10.39 o 
   5   3   0       77.60       77.29      4.02 o 
   6   3   0        0.25        1.04      0.58 o 
   7   3   0       26.68       25.36      1.65 o 
   8   3   0      112.16      109.90      6.80 o 
   0   4   0      216.99      208.93      6.38 o 
   1   4   0     1084.45     1047.45     16.56 o 
   2   4   0      256.86      240.18      3.69 o 
   3   4   0        3.22        3.88      0.33 o 
   4   4   0      352.38      347.36      5.49 o 
   5   4   0      411.95      412.75      6.81 o 
   6   4   0      556.47      537.76     14.43 o 
   7   4   0        5.68        5.28      1.20 o 
   8   4   0       47.70       43.24      4.03 o 
   1   5   0        2.79        6.43      0.61 o 
   2   5   0      750.05      743.05     10.54 o 
   3   5   0      349.14      311.16      4.34 o 
   4   5   0       24.56       29.76      1.04 o 
   5   5   0       34.36       32.34      3.04 o 
   6   5   0        0.25        0.25      0.72 o 
   7   5   0       76.18       76.86      3.44 o 
   0   6   0        1.26        1.04      0.56 o 
   1   6   0      815.61      843.15     13.71 o 
   2   6   0       92.53      104.87      2.36 o 
   3   6   0       45.15       52.36      1.18 o 
   4   6   0      286.90      304.70      5.02 o 
   5   6   0      253.27      240.00      4.39 o 
   6   6   0       47.44       41.82      2.43 o 
   7   6   0        1.28        1.11      0.94 o 
   1   7   0      638.71      755.89     12.51 o 
   2   7   0      357.07      349.64      8.48 o 
   3   7   0        3.79        3.18      0.46 o 
   4   7   0      619.58      648.85     11.23 o 
   5   7   0      125.45      123.09      2.79 o 
   6   7   0      142.30      143.89      4.96 o 
   7   7   0        9.13        8.50      1.89 o 
   0   8   0      221.06      251.55      8.38 o 
   1   8   0      441.16      452.34      7.99 o 
   2   8   0       62.57       48.61      1.59 o 
   3   8   0       27.32       27.43      1.20 o 
   4   8   0       48.74       43.85      1.70 o 
   5   8   0      129.09      119.41      6.03 o 
   6   8   0       64.54       60.54      3.07 o 
   7   8   0        5.04        5.75      1.50 o 
   1   9   0      368.97      370.03     16.69 o 
   2   9   0       31.54       29.64      1.29 o 
   3   9   0       80.09       81.93      2.33 o 
   4   9   0      236.20      237.12      5.10 o 
   5   9   0        2.48        2.54      0.82 o 
   6   9   0       17.23       14.73      1.83 o 
   0  10   0      482.88      491.77     15.39 o 
   1  10   0      121.56      126.82      3.79 o 
   2  10   0      202.36      206.46      4.47 o 
   3  10   0        8.98        9.80      1.20 o 
   4  10   0      306.56      323.95      6.63 o 
   5  10   0       35.09       39.11      2.92 o 
   6  10   0       41.40       43.27      2.89 o 
   1  11   0       77.57       73.88      8.16 o 
   2  11   0      561.45      581.02     12.75 o 
   3  11   0        2.98        2.86      0.68 o 
   4  11   0        1.24        1.39      0.83 o 
   5  11   0       11.52       11.30      1.23 o 
   6  11   0        4.16        8.97      1.75 o 
   0  12   0       56.57       58.69      3.67 o 
   1  12   0       13.55       20.05      1.85 o 
   2  12   0       51.72       41.18      2.17 o 
   3  12   0       32.40       35.33      2.20 o 
   4  12   0        8.13        9.01      1.33 o 
   5  12   0        9.71       10.31      1.26 o 
   1  13   0      125.98      113.45      3.99 o 
   2  13   0       96.26       99.20      3.70 o 
   3  13   0       36.83       43.41      2.35 o 
   4  13   0       18.02       16.28      1.79 o 
   0  14   0       80.91       73.37      4.56 o 
   1  14   0        0.38        1.41      0.80 o 
   2  14   0        0.05        1.57      0.81 o 
   3  14   0       66.22       79.95      3.40 o 
   4  14   0       10.80       16.09      2.37 o 
   1  15   0        0.04        0.97      0.92 o 
   2  15   0       13.07       19.55      2.24 o 
   3  15   0        7.91       10.10      1.95 o 
   0  16   0        0.24        0.16      1.11 o 
   1  16   0       50.88       52.33      2.90 o 
  -7   0   1       76.98       74.90      3.25 o 
  -5   0   1      849.10      805.66     17.27 o 
  -3   0   1     4634.68     4700.72    126.15 o 
  -1   0   1      614.96      707.65     13.67 o 
   1   0   1     1474.28     1356.83     21.52 o 
   3   0   1      608.05      601.68     10.02 o 
   5   0   1      171.32      171.99      4.82 o 
   7   0   1      109.17      107.28      6.10 o 
  -8   1   1        2.36        1.99      1.04 o 
  -7   1   1       19.52       20.72      1.29 o 
  -6   1   1       31.78       32.77      3.20 o 
  -5   1   1      859.55      853.44     17.48 o 
  -4   1   1       15.01       19.96      1.05 o 
  -3   1   1      234.19      278.65      6.04 o 
  -2   1   1      768.01      755.60     12.09 o 
  -1   1   1     1300.29     1321.98     38.88 o 
   0   1   1      412.35      417.64      6.75 o 
   1   1   1     3458.49     3310.99     65.87 o 
   2   1   1      196.03      180.69      2.54 o 
   3   1   1      132.04      130.18      1.85 o 
   4   1   1     1749.28     1832.30     27.25 o 
   5   1   1        2.72        2.84      0.47 o 
   6   1   1      180.18      172.71      5.54 o 
   7   1   1       10.81       15.28      1.76 o 
   8   1   1       67.58       70.77      3.65 o 
  -8   2   1      185.30      200.13      6.89 o 
  -7   2   1       29.22       30.62      1.46 o 
  -6   2   1       62.84       52.69      1.83 o 
  -5   2   1       84.62       84.42      2.45 o 
  -4   2   1      558.91      574.32      8.51 o 
  -3   2   1      147.89      159.81      2.75 o 
  -2   2   1        0.72        0.30      0.15 o 
  -1   2   1     1013.86     1005.02     19.55 o 
   0   2   1     2597.25     2505.41     62.44 o 
   1   2   1        2.11        7.35      0.80 o 
   2   2   1      950.04      939.49     10.69 o 
   3   2   1      574.79      619.42      7.30 o 
   4   2   1        0.84        0.45      0.24 o 
   5   2   1       53.32       54.01      1.51 o 
   6   2   1      833.58      852.02     19.36 o 
   7   2   1       59.24       58.86      3.07 o 
   8   2   1        2.50        4.70      1.19 o 
  -8   3   1        5.87        5.60      1.37 o 
  -7   3   1       34.75       35.23      1.84 o 
  -6   3   1      184.46      182.99      3.84 o 
  -5   3   1      352.12      342.62     17.85 o 
  -4   3   1       39.69       37.98      1.10 o 
  -3   3   1        2.81        4.00      0.29 o 
  -2   3   1     2490.45     2511.19     84.86 o 
  -1   3   1     7114.95     6492.63    173.04 o 
   0   3   1      110.63       85.16      1.44 o 
   1   3   1       31.52       32.52      0.80 o 
   2   3   1       12.96       10.89      0.41 o 
   3   3   1      102.59       97.58      1.95 o 
   4   3   1      438.59      455.70      5.66 o 
   5   3   1      153.03      151.29      3.03 o 
   6   3   1        0.25        1.01      0.75 o 
   7   3   1       11.12        9.37      1.43 o 
   8   3   1       36.76       36.51      2.76 o 
  -8   4   1        7.46       11.55      2.37 o 
  -7   4   1      144.17      146.43      5.08 o 
  -6   4   1       47.27       46.36      2.29 o 
  -5   4   1      144.56      153.54      3.64 o 
  -4   4   1       81.12       81.37      1.82 o 
  -3   4   1      209.35      191.73      4.04 o 
  -2   4   1        1.56        1.27      0.35 o 
  -1   4   1      208.06      204.86      3.67 o 
   0   4   1     1346.36     1392.95     24.08 o 
   1   4   1     1089.77     1083.65     17.45 o 
   2   4   1     2015.39     2129.82     26.27 o 
   3   4   1      591.24      630.96      7.52 o 
   4   4   1      123.95      135.07      2.23 o 
   5   4   1      205.46      203.60      3.83 o 
   6   4   1       20.30       20.59      2.05 o 
   7   4   1       26.62       27.05      3.77 o 
  -7   5   1        0.04        2.02      0.89 o 
  -6   5   1      149.65      142.70      4.52 o 
  -5   5   1       55.12       53.49      2.65 o 
  -4   5   1      202.28      199.41      3.55 o 
  -3   5   1       66.10       69.44      1.97 o 
  -2   5   1      369.18      380.11      7.30 o 
  -1   5   1       57.56       72.73      1.70 o 
   0   5   1     1621.86     1674.57     26.38 o 
   1   5   1      367.25      420.93      7.24 o 
   2   5   1      676.44      692.68     10.02 o 
   3   5   1      123.30      121.62      1.92 o 
   4   5   1       42.11       39.03      1.15 o 
   5   5   1       20.51       19.51      1.64 o 
   6   5   1        0.31        1.77      0.80 o 
   7   5   1        0.24       -1.43      1.37 o 
  -7   6   1        0.02        0.02      0.81 o 
  -6   6   1       45.15       39.80      2.36 o 
  -5   6   1       10.99        8.24      1.18 o 
  -4   6   1      356.65      382.42      9.01 o 
  -3   6   1      136.57      135.78      2.56 o 
  -2   6   1     1112.66     1127.67     18.09 o 
  -1   6   1       62.57       71.85      1.78 o 
   0   6   1     4339.63     4425.65    103.74 o 
   1   6   1     1125.02     1197.63     23.47 o 
   2   6   1      184.87      168.21      3.02 o 
   3   6   1        0.55        1.15      0.41 o 
   4   6   1       35.53       41.12      1.43 o 
   5   6   1       23.07       23.07      1.10 o 
   6   6   1      108.84      103.81      6.43 o 
   7   6   1       54.24       55.10      4.78 o 
  -7   7   1      141.89      142.72      5.27 o 
  -6   7   1        0.00        0.77      0.80 o 
  -5   7   1       13.96       14.24      1.47 o 
  -4   7   1       22.03       20.07      1.16 o 
  -3   7   1        5.96        6.09      0.68 o 
  -2   7   1      132.94      123.99      3.43 o 
  -1   7   1      527.13      491.50      8.46 o 
   0   7   1        0.95        2.23      0.44 o 
   1   7   1      510.48      521.58     10.95 o 
   2   7   1      105.26      111.09      2.61 o 
   3   7   1      773.19      753.31     11.61 o 
   4   7   1       10.07        8.97      1.29 o 
   5   7   1      316.13      313.87      6.42 o 
   6   7   1       41.70       41.14      2.52 o 
   7   7   1        3.36        1.71      1.76 o 
  -7   8   1       16.64       18.79      2.11 o 
  -6   8   1       11.44        9.97      2.00 o 
  -5   8   1       68.43       70.59      2.98 o 
  -4   8   1      837.78      819.24     14.32 o 
  -3   8   1      607.45      592.39     10.34 o 
  -2   8   1       20.58       15.32      0.93 o 
  -1   8   1      170.78      174.44      3.67 o 
   0   8   1       52.97       50.92      1.97 o 
   1   8   1      226.97      204.55      5.11 o 
   2   8   1       49.37       42.00      1.79 o 
   3   8   1      101.32       93.36      2.18 o 
   4   8   1      231.85      226.27      5.60 o 
   5   8   1       67.33       68.63      2.36 o 
   6   8   1        0.23        1.56      1.04 o 
   7   8   1       10.65       12.46      1.88 o 
  -6   9   1       35.42       35.78      3.27 o 
  -5   9   1       50.02       42.15      3.65 o 
  -4   9   1       16.38       18.34      1.74 o 
  -3   9   1       32.17       26.59      2.14 o 
  -2   9   1      348.46      367.05      6.86 o 
  -1   9   1      138.42      124.56      2.97 o 
   0   9   1      290.37      269.35     11.33 o 
   1   9   1        9.64        9.61      1.02 o 
   2   9   1      108.87      102.73      3.90 o 
   3   9   1       52.70       50.98      1.57 o 
   4   9   1      430.62      442.39      7.28 o 
   5   9   1      273.45      288.53      8.07 o 
   6   9   1       17.05       15.05      1.83 o 
  -6  10   1        1.81        0.71      1.42 o 
  -5  10   1      181.88      175.61      4.36 o 
  -4  10   1       30.99       25.93      1.50 o 
  -3  10   1      224.67      228.57      5.86 o 
  -2  10   1        1.36        1.36      0.73 o 
  -1  10   1      153.95      138.62      3.33 o 
   0  10   1       16.79       21.66      1.43 o 
   1  10   1      259.34      260.61      6.51 o 
   2  10   1      329.62      333.60     13.39 o 
   3  10   1      120.49      117.00      2.70 o 
   4  10   1        0.43        0.51      0.61 o 
   5  10   1       51.67       48.73      2.09 o 
   6  10   1       71.88       63.46      3.37 o 
  -6  11   1       20.94       25.62      3.30 o 
  -5  11   1      184.44      180.54      4.58 o 
  -4  11   1       19.82       21.42      3.27 o 
  -3  11   1        0.06        0.50      0.52 o 
  -2  11   1       20.30       20.80      1.31 o 
  -1  11   1      384.09      374.44      8.82 o 
   0  11   1       12.31       12.44      1.26 o 
   1  11   1       78.81       72.50      2.81 o 
   2  11   1      159.07      158.32      4.67 o 
   3  11   1       27.78       27.47      1.42 o 
   4  11   1      144.65      142.39      3.87 o 
   5  11   1        0.32        1.37      0.72 o 
  -5  12   1       16.53       16.61      1.74 o 
  -4  12   1       44.41       44.74      2.06 o 
  -3  12   1        4.47        3.21      0.69 o 
  -2  12   1       13.02       12.18      1.11 o 
  -1  12   1       74.11       71.77      5.55 o 
   0  12   1        2.00        1.70      0.67 o 
   1  12   1        0.34        0.57      0.60 o 
   2  12   1      190.26      204.64      7.99 o 
   3  12   1      211.65      213.41      7.87 o 
   4  12   1        9.68       10.53      1.85 o 
   5  12   1        7.31        8.85      1.21 o 
  -4  13   1        9.35       12.95      1.32 o 
  -3  13   1       70.92       66.37      4.05 o 
  -2  13   1      253.31      248.72      6.78 o 
  -1  13   1       78.08       85.35      3.37 o 
   0  13   1        1.31        2.91      0.83 o 
   1  13   1        1.48        1.55      0.68 o 
   2  13   1       57.46       52.28      6.73 o 
   3  13   1       61.06       62.93      3.10 o 
   4  13   1      114.46      132.55      6.44 o 
  -4  14   1       14.34       17.64      1.77 o 
  -3  14   1       32.04       35.10      2.25 o 
  -2  14   1        4.76        4.35      1.06 o 
  -1  14   1       23.20       23.01      2.26 o 
   0  14   1       20.03       18.84      1.83 o 
   1  14   1        1.66        2.57      1.21 o 
   2  14   1       10.00       10.73      1.39 o 
   3  14   1       38.49       35.90      5.68 o 
   4  14   1        1.57        3.20      1.26 o 
  -3  15   1        3.61        6.85      1.71 o 
  -2  15   1       18.30       17.24      1.79 o 
  -1  15   1       18.70       25.40      2.57 o 
   0  15   1        6.81        8.26      1.48 o 
   1  15   1        0.29       -0.43      0.82 o 
   2  15   1       38.94       35.23      3.17 o 
   0  16   1        3.06        1.48      1.04 o 
  -8   0   2      123.53      136.22      5.09 o 
  -6   0   2       34.16       34.62      2.89 o 
  -4   0   2      156.57      154.25      6.10 o 
  -2   0   2     2285.26     2375.84     45.22 o 
   2   0   2      307.31      304.31      6.73 o 
   4   0   2      108.35      103.87      2.81 o 
   6   0   2       47.57       51.89      3.87 o 
   8   0   2      110.92      118.03      6.93 o 
  -8   1   2       36.95       44.42      2.23 o 
  -7   1   2        7.01        8.31      0.94 o 
  -6   1   2       41.68       44.05      1.89 o 
  -5   1   2      205.28      197.88      5.42 o 
  -4   1   2       51.10       40.96      3.93 o 
  -3   1   2      570.27      598.83     14.70 o 
  -2   1   2     2095.63     2143.64     28.92 o 
  -1   1   2      439.57      439.62      6.28 o 
   0   1   2     1074.69     1158.68     15.76 o 
   1   1   2    15067.10    13571.35    185.05 o 
   2   1   2       55.38       62.50      1.39 o 
   3   1   2       25.08       23.09      0.58 o 
   4   1   2      335.05      352.45      6.37 o 
   5   1   2      352.93      361.74      6.01 o 
   6   1   2        2.85        2.75      0.86 o 
   7   1   2       19.77       21.09      2.04 o 
  -8   2   2       28.71       27.71      1.95 o 
  -7   2   2      229.60      230.24      5.54 o 
  -6   2   2      162.63      158.59      4.04 o 
  -5   2   2        0.64        0.28      0.65 o 
  -4   2   2      195.10      217.44      5.89 o 
  -3   2   2     1013.20     1128.24     18.15 o 
  -2   2   2      529.74      580.07      8.59 o 
  -1   2   2     2347.84     2435.12     32.73 o 
   0   2   2      450.83      482.02     13.75 o 
   1   2   2      317.03      335.15      4.92 o 
   2   2   2      394.76      428.93      6.48 o 
   3   2   2      190.83      163.92      3.04 o 
   4   2   2       92.38      101.97      3.33 o 
   5   2   2       16.38       16.19      0.91 o 
   6   2   2        9.52       13.04      1.56 o 
   7   2   2        7.80        8.41      1.37 o 
  -7   3   2        1.35       -0.25      0.86 o 
  -6   3   2       14.31       14.22      1.51 o 
  -5   3   2      310.37      307.42      6.25 o 
  -4   3   2      597.15      567.40     16.23 o 
  -3   3   2       10.41       17.09      0.59 o 
  -2   3   2      261.18      277.16      4.24 o 
  -1   3   2      743.96      722.00     10.11 o 
   0   3   2     1104.03     1096.90     15.14 o 
   1   3   2      307.26      324.88      7.05 o 
   2   3   2      326.77      320.10      4.37 o 
   3   3   2      400.30      445.05      5.44 o 
   4   3   2      573.53      615.52      8.29 o 
   5   3   2        1.81        1.69      0.57 o 
   6   3   2      479.41      461.11     11.62 o 
   7   3   2      235.07      242.05     10.69 o 
  -7   4   2       10.40       13.40      1.64 o 
  -6   4   2        0.04        1.29      0.86 o 
  -5   4   2       70.76       73.25      2.93 o 
  -4   4   2        0.98        1.09      0.75 o 
  -3   4   2     1142.11     1206.76     16.74 o 
  -2   4   2      533.11      523.19      7.60 o 
  -1   4   2      413.27      424.15      7.12 o 
   0   4   2      310.19      294.98      4.43 o 
   1   4   2       31.08       29.74      0.81 o 
   2   4   2      870.39      839.44     13.92 o 
   3   4   2      210.00      216.40      3.35 o 
   4   4   2      108.65      102.05      1.99 o 
   5   4   2       68.03       70.51      1.89 o 
   6   4   2      181.77      181.47      6.69 o 
   7   4   2       29.30       30.59      2.48 o 
  -7   5   2        6.03        3.95      1.24 o 
  -6   5   2        4.60        4.20      1.08 o 
  -5   5   2      767.59      767.21     16.54 o 
  -4   5   2       32.47       31.60      1.31 o 
  -3   5   2      245.54      238.51      3.92 o 
  -2   5   2      186.67      203.85      3.25 o 
  -1   5   2       78.52       72.21      1.73 o 
   0   5   2       30.74       30.19      0.82 o 
   1   5   2       66.94       53.04      2.91 o 
   2   5   2       31.35       33.45      1.20 o 
   3   5   2       99.49      116.29      2.35 o 
   4   5   2       34.57       37.69      2.17 o 
   5   5   2      315.73      328.70      9.77 o 
   6   5   2        5.69        5.43      1.68 o 
   7   5   2       29.35       25.28      2.30 o 
  -7   6   2      121.20      123.37      4.57 o 
  -6   6   2       38.52       41.87      2.37 o 
  -5   6   2        9.12        9.83      1.31 o 
  -4   6   2      223.99      214.68      4.69 o 
  -3   6   2      799.01      782.44     11.29 o 
  -2   6   2       94.82       78.52      1.74 o 
  -1   6   2       67.41       58.32      1.60 o 
   0   6   2       29.28       32.49      0.89 o 
   1   6   2       64.77       64.62      1.72 o 
   2   6   2       24.60       24.56      1.07 o 
   3   6   2      958.04      973.90     14.08 o 
   4   6   2       50.67       42.99      2.59 o 
   5   6   2       72.63       70.34      2.00 o 
   6   6   2        9.91       12.15      1.58 o 
   7   6   2       97.34       97.36      6.49 o 
  -7   7   2        0.92        2.79      1.21 o 
  -6   7   2       96.86       89.86      3.66 o 
  -5   7   2       55.85       48.89      2.49 o 
  -4   7   2      117.49       96.96      2.67 o 
  -3   7   2       11.79       12.63      0.76 o 
  -2   7   2      160.69      156.23      4.27 o 
  -1   7   2      235.95      281.28      7.21 o 
   0   7   2      653.20      683.43      9.89 o 
   1   7   2       88.15       92.60      2.26 o 
   2   7   2      402.38      412.18      7.51 o 
   3   7   2       12.22       12.38      0.90 o 
   4   7   2      243.09      237.34      4.33 o 
   5   7   2       58.43       60.66      1.88 o 
   6   7   2       88.44       80.04      5.44 o 
   7   7   2        0.29        0.41      1.53 o 
  -7   8   2      101.10      100.81      5.86 o 
  -6   8   2      111.64      114.82      4.32 o 
  -5   8   2        0.01        0.90      0.82 o 
  -4   8   2        0.34        0.86      0.54 o 
  -3   8   2       19.19       16.75      1.53 o 
  -2   8   2       50.84       47.38      1.68 o 
  -1   8   2       46.79       42.58      2.37 o 
   0   8   2       50.98       58.01      2.97 o 
   1   8   2      102.17       97.42      4.18 o 
   2   8   2       50.12       57.20      1.81 o 
   3   8   2       31.39       29.28      1.54 o 
   4   8   2      116.55      114.91      2.65 o 
   5   8   2       19.52       19.20      1.37 o 
   6   8   2      102.83      113.13      6.69 o 
  -6   9   2        5.34        6.18      1.39 o 
  -5   9   2      167.96      168.15     16.36 o 
  -4   9   2       61.59       56.35      2.08 o 
  -3   9   2      150.55      146.29      3.61 o 
  -2   9   2       83.51       76.25      3.32 o 
  -1   9   2      609.90      608.69     29.15 o 
   0   9   2      245.07      255.31      5.07 o 
   1   9   2      206.93      212.48      7.57 o 
   2   9   2       56.93       59.86      1.92 o 
   3   9   2       55.24       52.37      1.88 o 
   4   9   2       18.35       19.75      1.27 o 
   5   9   2      245.94      258.27      5.80 o 
   6   9   2        0.47        0.33      0.68 o 
  -6  10   2        2.47        3.78      1.28 o 
  -5  10   2        3.21        3.74      1.21 o 
  -4  10   2      114.75      107.17      3.13 o 
  -3  10   2       54.69       51.33      2.00 o 
  -2  10   2       44.61       42.78      3.11 o 
  -1  10   2      364.81      379.81      7.19 o 
   0  10   2       62.90       62.53      2.48 o 
   1  10   2       34.98       38.04      1.91 o 
   2  10   2     1000.48     1009.03     48.74 o 
   3  10   2      259.24      257.89      5.48 o 
   4  10   2       12.33       14.20      1.15 o 
   5  10   2        7.81        9.93      1.80 o 
   6  10   2        1.81        1.95      0.89 o 
  -5  11   2        0.48        0.78      1.00 o 
  -4  11   2       97.12       98.45      3.84 o 
  -3  11   2       38.09       35.27      2.01 o 
  -2  11   2        2.77        3.26      0.67 o 
  -1  11   2       34.73       30.32      1.44 o 
   0  11   2        9.56       10.62      1.21 o 
   1  11   2       37.56       31.04      4.27 o 
   2  11   2       75.75       66.84      2.72 o 
   3  11   2       26.87       25.47      1.68 o 
   4  11   2        4.53        6.84      1.05 o 
   5  11   2       15.51       21.79      3.68 o 
  -5  12   2        3.56        5.02      1.18 o 
  -4  12   2        0.08        0.66      0.63 o 
  -3  12   2       40.11       38.29      2.18 o 
  -2  12   2        0.90        3.81      0.75 o 
  -1  12   2      311.59      309.19     12.82 o 
   0  12   2       10.06        9.46      1.58 o 
   1  12   2       27.62       27.69      1.83 o 
   2  12   2      143.47      142.93      4.53 o 
   3  12   2       92.62       94.44      3.50 o 
   4  12   2        0.68        3.59      0.84 o 
   5  12   2        0.62        0.62      0.95 o 
  -4  13   2       10.63       15.65      1.47 o 
  -3  13   2       21.28       26.26      2.05 o 
  -2  13   2       34.51       32.56      1.69 o 
  -1  13   2       94.38       85.34      7.24 o 
   0  13   2       42.87       45.76      2.36 o 
   1  13   2      127.01      135.48      7.72 o 
   2  13   2        1.74        2.58      0.78 o 
   3  13   2       13.97       15.37      1.57 o 
   4  13   2        7.20        7.42      1.75 o 
  -3  14   2        3.25        6.89      1.31 o 
  -2  14   2       53.85       64.46      2.44 o 
  -1  14   2        4.24        5.51      1.11 o 
   0  14   2        2.80        6.72      1.18 o 
   1  14   2        0.00        1.17      0.70 o 
   2  14   2       23.88       26.06      2.02 o 
   3  14   2       29.97       29.90      2.07 o 
  -2  15   2       16.03       19.04      1.85 o 
  -1  15   2        2.83        4.08      1.11 o 
   0  15   2       57.16       63.95      3.31 o 
   1  15   2        0.34        0.85      1.58 o 
   2  15   2        3.18        5.09      1.23 o 
  -7   0   3       36.96       38.18      3.47 o 
  -5   0   3       94.05       87.53      4.71 o 
  -3   0   3     1964.74     2099.32     40.37 o 
  -1   0   3      402.75      357.80      7.60 o 
   1   0   3      109.30       94.70      2.43 o 
   3   0   3      380.31      384.52      8.72 o 
   5   0   3     1227.32     1258.05     26.08 o 
   7   0   3        0.02        1.38      1.26 o 
  -7   1   3       74.38       71.90      3.34 o 
  -6   1   3       30.95       30.70      2.23 o 
  -5   1   3      179.14      161.81      4.93 o 
  -4   1   3      602.24      614.66     13.43 o 
  -3   1   3      235.12      222.74      3.62 o 
  -2   1   3      595.94      638.55      9.16 o 
  -1   1   3      118.11      114.74      2.11 o 
   0   1   3       59.29       59.05      1.41 o 
   1   1   3      484.29      496.10      6.45 o 
   2   1   3      261.64      260.96      4.35 o 
   3   1   3       92.95       87.51      2.01 o 
   4   1   3       55.49       61.21      1.70 o 
   5   1   3        1.48        2.46      0.61 o 
   6   1   3      239.93      242.72      7.21 o 
   7   1   3      107.59      105.19      5.48 o 
  -7   2   3       15.03       15.82      1.87 o 
  -6   2   3      114.25      117.80      6.51 o 
  -5   2   3       69.50       66.51      2.88 o 
  -4   2   3      471.10      456.81     10.45 o 
  -3   2   3      197.68      191.16      3.89 o 
  -2   2   3      269.76      288.65      4.52 o 
  -1   2   3      113.62      123.73      2.25 o 
   0   2   3       59.33       43.44      1.06 o 
   1   2   3        0.36        0.86      0.20 o 
   2   2   3      343.78      394.61      6.20 o 
   3   2   3        0.01       -0.13      0.32 o 
   4   2   3      194.66      179.95      6.95 o 
   5   2   3       23.38       22.09      1.13 o 
   6   2   3       12.03       18.49      3.26 o 
   7   2   3       90.16       81.90      3.82 o 
  -7   3   3       78.01       69.93      3.34 o 
  -6   3   3        2.23        3.22      1.01 o 
  -5   3   3      315.60      288.38      7.51 o 
  -4   3   3      105.10      102.50      3.51 o 
  -3   3   3      503.01      510.09     10.10 o 
  -2   3   3      252.28      264.41      4.21 o 
  -1   3   3      370.76      411.95      6.15 o 
   0   3   3       90.79       87.38      3.82 o 
   1   3   3     1813.48     1830.44     25.17 o 
   2   3   3      163.38      159.54      3.39 o 
   3   3   3      592.49      628.13      9.55 o 
   4   3   3      142.24      137.77      2.90 o 
   5   3   3      178.50      181.28      3.66 o 
   6   3   3       79.16       75.48      3.47 o 
   7   3   3      169.61      170.14      7.66 o 
  -7   4   3      123.73      118.29      6.53 o 
  -6   4   3        4.55        3.63      1.07 o 
  -5   4   3      145.27      140.22      4.56 o 
  -4   4   3        2.76        2.39      0.79 o 
  -3   4   3       23.65       21.27      1.05 o 
  -2   4   3        0.02        0.47      0.27 o 
  -1   4   3     1626.09     1657.57     22.71 o 
   0   4   3      964.66     1023.67     16.43 o 
   1   4   3       90.57       87.94      2.01 o 
   2   4   3      886.92      976.16     16.21 o 
   3   4   3      462.36      482.77      7.61 o 
   4   4   3        0.04        0.19      0.40 o 
   5   4   3       37.51       39.86      1.64 o 
   6   4   3        7.78        8.97      1.05 o 
   7   4   3        0.04       -0.88      0.93 o 
  -7   5   3       11.82       11.24      2.23 o 
  -6   5   3        3.75        6.46      1.34 o 
  -5   5   3       32.85       31.06      2.06 o 
  -4   5   3      120.81      118.32      3.94 o 
  -3   5   3       24.01       23.37      1.13 o 
  -2   5   3      628.18      623.77      9.13 o 
  -1   5   3      107.93      104.74      2.36 o 
   0   5   3      187.31      188.44      3.67 o 
   1   5   3      135.56      134.25      2.43 o 
   2   5   3      417.13      407.55      7.41 o 
   3   5   3        0.27        1.28      0.46 o 
   4   5   3        2.44        2.07      0.51 o 
   5   5   3        5.15        6.21      0.72 o 
   6   5   3        5.23        8.23      1.03 o 
   7   5   3       14.58       15.78      2.91 o 
  -7   6   3       13.08       11.87      1.85 o 
  -6   6   3       42.65       44.67      2.57 o 
  -5   6   3       60.29       49.49      2.51 o 
  -4   6   3        3.07        1.55      0.77 o 
  -3   6   3        1.37        1.62      0.50 o 
  -2   6   3      255.96      258.86      4.32 o 
  -1   6   3      189.45      172.29      3.51 o 
   0   6   3       52.25       42.44      1.20 o 
   1   6   3       43.82       44.34      1.25 o 
   2   6   3        2.69        3.19      0.55 o 
   3   6   3       41.85       34.25      1.78 o 
   4   6   3      285.39      271.78      5.62 o 
   5   6   3        1.12        1.95      0.53 o 
   6   6   3       18.55       18.57      2.32 o 
   7   6   3        1.35        0.96      1.10 o 
  -6   7   3       10.38       12.84      1.73 o 
  -5   7   3       23.81       23.35      1.93 o 
  -4   7   3      123.32      109.19      5.24 o 
  -3   7   3      723.98      695.37     12.13 o 
  -2   7   3      313.37      300.06      4.95 o 
  -1   7   3      118.55      111.70      2.62 o 
   0   7   3      135.05      137.83      5.27 o 
   1   7   3     2069.50     2116.54     29.24 o 
   2   7   3       51.79       56.87      1.81 o 
   3   7   3       10.40       10.17      1.12 o 
   4   7   3       29.79       31.22      2.33 o 
   5   7   3      137.26      139.33      5.28 o 
   6   7   3       90.10       90.18      3.01 o 
  -6   8   3       84.02       78.57      3.62 o 
  -5   8   3       89.44       81.98      5.86 o 
  -4   8   3       43.93       38.24      1.66 o 
  -3   8   3       45.69       41.85      1.69 o 
  -2   8   3        0.31        0.00      0.34 o 
  -1   8   3      229.55      225.05      4.53 o 
   0   8   3       42.81       37.65      1.39 o 
   1   8   3       69.89       67.08      2.51 o 
   2   8   3        6.42        7.09      0.75 o 
   3   8   3       56.56       53.24      1.89 o 
   4   8   3        0.08        0.73      0.52 o 
   5   8   3       77.21       83.01      6.31 o 
   6   8   3      125.23      119.76      4.38 o 
  -6   9   3       16.08       17.28      2.05 o 
  -5   9   3        2.96        3.09      0.97 o 
  -4   9   3       65.38       58.52      2.15 o 
  -3   9   3      276.13      241.66      5.26 o 
  -2   9   3      127.84      121.52      4.72 o 
  -1   9   3        2.24        2.15      0.50 o 
   0   9   3       81.55       72.04      2.13 o 
   1   9   3       93.98       90.54      3.11 o 
   2   9   3      177.83      169.50      4.81 o 
   3   9   3       14.87       15.34      1.13 o 
   4   9   3        9.70       10.18      1.02 o 
   5   9   3      127.92      138.70      4.72 o 
   6   9   3       22.83       23.14      2.04 o 
  -5  10   3        6.12        8.31      1.40 o 
  -4  10   3      187.56      174.65      4.36 o 
  -3  10   3      137.26      128.16      3.47 o 
  -2  10   3        0.10        0.41      0.44 o 
  -1  10   3       60.47       58.63      2.89 o 
   0  10   3      331.71      330.57      6.43 o 
   1  10   3        0.17        0.16      0.52 o 
   2  10   3      139.92      132.53      4.17 o 
   3  10   3       28.11       26.15      1.68 o 
   4  10   3        2.13        2.32      0.66 o 
   5  10   3      164.75      173.57      5.56 o 
  -5  11   3       18.52       17.61      1.91 o 
  -4  11   3       22.38       23.00      1.59 o 
  -3  11   3       66.44       65.51      5.54 o 
  -2  11   3       28.51       28.94      1.45 o 
  -1  11   3       66.97       56.85      2.01 o 
   0  11   3      109.38      103.14      3.56 o 
   1  11   3       63.76       56.61      2.51 o 
   2  11   3       77.04       77.66      3.08 o 
   3  11   3      326.83      336.72     11.47 o 
   4  11   3       22.11       26.73      1.84 o 
   5  11   3        0.95        2.75      1.18 o 
  -4  12   3       24.37       24.50      1.72 o 
  -3  12   3        0.00       -0.12      0.55 o 
  -2  12   3       40.19       38.10      1.70 o 
  -1  12   3      190.99      196.56      5.42 o 
   0  12   3       69.85       71.14      2.95 o 
   1  12   3        2.51        1.79      0.66 o 
   2  12   3        1.50        2.11      0.76 o 
   3  12   3      142.49      148.19      4.78 o 
   4  12   3       36.73       39.38      2.22 o 
  -4  13   3       16.30       15.88      1.49 o 
  -3  13   3        0.61        0.47      0.62 o 
  -2  13   3        1.52        0.90      0.55 o 
  -1  13   3       13.31       16.03      1.30 o 
   0  13   3        4.85        6.47      2.46 o 
   1  13   3       50.27       49.54      2.51 o 
   2  13   3        0.38        1.18      0.68 o 
   3  13   3        6.21        8.32      1.22 o 
  -3  14   3        4.44        7.16      1.19 o 
  -2  14   3        8.51        8.48      1.40 o 
  -1  14   3       81.50       78.59      3.35 o 
   0  14   3        4.17        3.06      0.94 o 
   1  14   3       11.14       14.58      1.63 o 
   2  14   3       40.55       41.65      2.43 o 
  -1  15   3        2.62        1.83      0.95 o 
   0  15   3        5.14        6.23      1.14 o 
   1  15   3        0.01        1.64      0.78 o 
  -6   0   4       69.32       63.95      4.43 o 
  -4   0   4      145.81      141.52      6.34 o 
  -2   0   4       39.20       36.69      1.63 o 
   0   0   4      195.66      167.10      4.16 o 
   2   0   4     2697.04     2840.73     56.07 o 
   4   0   4      322.68      328.14      8.11 o 
   6   0   4       47.34       47.59      3.88 o 
  -7   1   4       96.03       89.48      4.01 o 
  -6   1   4       40.70       38.87      2.52 o 
  -5   1   4        6.73        6.55      1.29 o 
  -4   1   4       32.09       28.82      1.90 o 
  -3   1   4      287.86      289.01      5.58 o 
  -2   1   4     1049.46     1141.20     16.02 o 
  -1   1   4      121.22      116.72      2.30 o 
   0   1   4      214.98      216.91      3.63 o 
   1   1   4     2895.98     3077.18     67.26 o 
   2   1   4       83.34       80.53      2.27 o 
   3   1   4       50.37       45.57      1.98 o 
   4   1   4       18.72       18.37      1.07 o 
   5   1   4       13.38       12.65      1.11 o 
   6   1   4       31.20       28.04      1.65 o 
   7   1   4       20.10       25.13      2.31 o 
  -7   2   4        0.00       -1.43      0.97 o 
  -6   2   4       13.64       11.37      1.62 o 
  -5   2   4       79.79       80.77      3.36 o 
  -4   2   4       10.17        9.73      1.28 o 
  -3   2   4      191.19      165.83      3.65 o 
  -2   2   4      128.61      135.05      2.61 o 
  -1   2   4       30.89       30.38      1.01 o 
   0   2   4       52.27       52.58      1.33 o 
   1   2   4      696.32      703.99     15.96 o 
   2   2   4      402.40      412.07     12.21 o 
   3   2   4       20.52       18.20      1.01 o 
   4   2   4      173.10      172.14      3.54 o 
   5   2   4      146.16      148.46      3.30 o 
   6   2   4       70.43       74.21      2.67 o 
   7   2   4       42.40       34.88      3.38 o 
  -7   3   4       12.65       12.28      1.84 o 
  -6   3   4      142.00      124.13      4.59 o 
  -5   3   4      113.96      102.79      3.88 o 
  -4   3   4      301.79      301.96      8.25 o 
  -3   3   4       39.46       39.91      1.50 o 
  -2   3   4      493.30      500.30      7.56 o 
  -1   3   4      336.42      355.49      5.58 o 
   0   3   4        5.43        4.52      0.46 o 
   1   3   4       78.21       87.08      2.30 o 
   2   3   4      211.58      203.52      4.29 o 
   3   3   4      125.50      114.34      2.75 o 
   4   3   4       89.21       83.85      2.23 o 
   5   3   4       12.95       12.38      0.99 o 
   6   3   4       37.20       40.55      1.99 o 
   7   3   4       81.27       81.21      7.12 o 
  -7   4   4        1.45        0.42      1.07 o 
  -6   4   4        0.66        0.27      0.91 o 
  -5   4   4       21.30       18.57      1.80 o 
  -4   4   4      703.15      736.83     16.10 o 
  -3   4   4       39.05       41.58      1.59 o 
  -2   4   4        3.45        4.14      0.50 o 
  -1   4   4       20.80       18.59      0.82 o 
   0   4   4      413.94      417.12     13.44 o 
   1   4   4        7.22        7.56      0.74 o 
   2   4   4       18.59       15.53      1.00 o 
   3   4   4       34.03       31.44      1.84 o 
   4   4   4        7.65        9.54      0.88 o 
   5   4   4      308.53      316.90      5.79 o 
   6   4   4       27.14       28.52      2.46 o 
  -6   5   4       43.63       39.64      2.63 o 
  -5   5   4        0.62        2.20      1.90 o 
  -4   5   4        2.04        2.76      0.90 o 
  -3   5   4      406.80      402.07      7.56 o 
  -2   5   4        6.98        7.47      0.62 o 
  -1   5   4       89.92       79.62      1.84 o 
   0   5   4      182.38      171.28      7.54 o 
   1   5   4       59.06       64.82      1.93 o 
   2   5   4        9.56        7.62      0.79 o 
   3   5   4      141.49      147.86      3.56 o 
   4   5   4       63.88       62.05      2.14 o 
   5   5   4       13.07       11.21      0.99 o 
   6   5   4        0.38        0.50      0.63 o 
  -6   6   4       24.88       27.97      2.34 o 
  -5   6   4       96.16      102.02      4.97 o 
  -4   6   4       32.73       31.19      3.47 o 
  -3   6   4        6.72        4.96      0.74 o 
  -2   6   4        0.88        1.42      0.41 o 
  -1   6   4      287.71      296.67      7.80 o 
   0   6   4       50.43       48.13      1.54 o 
   1   6   4       91.85       90.90      2.41 o 
   2   6   4       33.99       35.90      1.46 o 
   3   6   4        0.26        0.47      0.47 o 
   4   6   4        9.40        8.21      0.94 o 
   5   6   4      172.97      169.78      4.23 o 
   6   6   4       59.60       61.91      3.44 o 
  -6   7   4       85.89       86.15      3.83 o 
  -5   7   4       11.13       11.48      1.54 o 
  -4   7   4        8.74        8.49      1.59 o 
  -3   7   4       31.19       31.46      1.49 o 
  -2   7   4      270.57      263.01      4.58 o 
  -1   7   4       14.92       16.74      0.88 o 
   0   7   4       33.20       32.74      1.29 o 
   1   7   4        1.96        2.47      1.01 o 
   2   7   4      118.47      119.79      3.04 o 
   3   7   4       39.52       32.79      1.49 o 
   4   7   4      161.52      163.81      4.05 o 
   5   7   4       57.87       53.97      2.12 o 
   6   7   4        7.56        9.13      1.66 o 
  -6   8   4       34.13       33.62      3.53 o 
  -5   8   4       29.75       31.79      2.35 o 
  -4   8   4      212.65      221.21      6.55 o 
  -3   8   4      111.52      109.52      6.74 o 
  -2   8   4        0.18        1.30      0.44 o 
  -1   8   4       25.29       22.59      1.14 o 
   0   8   4        3.31        4.90      0.65 o 
   1   8   4      168.20      161.38      4.64 o 
   2   8   4      279.70      290.22      7.26 o 
   3   8   4       27.75       26.62      1.41 o 
   4   8   4        0.06        0.88      0.54 o 
   5   8   4        1.53        2.20      0.98 o 
  -5   9   4        2.35        3.66      1.21 o 
  -4   9   4       13.59       10.82      1.51 o 
  -3   9   4      142.57      143.33      3.74 o 
  -2   9   4        1.27        2.72      0.54 o 
  -1   9   4        0.67        0.89      0.51 o 
   0   9   4        6.03        7.26      1.15 o 
   1   9   4        5.63        4.94      0.96 o 
   2   9   4      111.53      107.64      3.68 o 
   3   9   4      324.95      324.97     11.89 o 
   4   9   4       42.45       43.61      4.45 o 
   5   9   4       10.52       10.70      1.15 o 
  -5  10   4        8.37       10.82      1.63 o 
  -4  10   4        7.37       13.24      3.01 o 
  -3  10   4        5.58        6.77      0.94 o 
  -2  10   4       35.05       33.50      1.36 o 
  -1  10   4       93.61       98.87      2.76 o 
   0  10   4      472.29      478.21     14.33 o 
   1  10   4        1.20        1.31      0.72 o 
   2  10   4       32.07       28.95      1.80 o 
   3  10   4       39.31       39.87      2.17 o 
   4  10   4        1.66        2.81      0.78 o 
   5  10   4       19.50       22.38      2.67 o 
  -4  11   4        1.95        2.50      1.00 o 
  -3  11   4       36.08       32.54      3.16 o 
  -2  11   4       52.25       52.98      5.19 o 
  -1  11   4       12.24       10.79      1.05 o 
   0  11   4      340.97      358.12     16.85 o 
   1  11   4       28.21       24.97      1.87 o 
   2  11   4        0.89        1.02      0.74 o 
   3  11   4        5.79        7.04      1.68 o 
   4  11   4       39.08       39.83      2.26 o 
  -4  12   4        0.21        1.25      0.93 o 
  -3  12   4       18.80       22.57      1.65 o 
  -2  12   4        2.03        1.49      0.62 o 
  -1  12   4       41.77       40.28      1.79 o 
   0  12   4       50.04       48.96      5.06 o 
   1  12   4       62.19       64.10      2.89 o 
   2  12   4        2.62        3.55      1.72 o 
   3  12   4       54.29       53.47      2.68 o 
  -3  13   4        6.38        8.31      1.22 o 
  -2  13   4        6.90        8.21      1.46 o 
  -1  13   4       20.38       26.87      2.07 o 
   0  13   4        1.84        1.52      0.91 o 
   1  13   4       27.42       27.64      2.97 o 
   2  13   4       10.19       11.13      2.98 o 
  -1  14   4       34.12       36.79      2.37 o 
   0  14   4       40.43       39.70      2.41 o 
   1  14   4       13.58       17.89      2.29 o 
  -5   0   5        5.73        7.57      1.77 o 
  -3   0   5       99.62      100.80      5.09 o 
  -1   0   5       31.59       36.44      1.76 o 
   1   0   5       90.31       88.96      4.30 o 
   3   0   5       70.46       71.22      2.94 o 
   5   0   5      246.91      255.30      7.17 o 
  -6   1   5       69.80       69.48      3.42 o 
  -5   1   5       73.05       74.89      9.23 o 
  -4   1   5        7.47        7.14      1.26 o 
  -3   1   5        4.99        6.58      1.11 o 
  -2   1   5      344.93      362.92      5.89 o 
  -1   1   5      100.43      107.64      2.33 o 
   0   1   5       91.56       88.68      2.59 o 
   1   1   5        9.86        9.24      1.57 o 
   2   1   5        0.01       -0.06      0.59 o 
   3   1   5      133.80      137.58      3.11 o 
   4   1   5       60.39       61.22      1.96 o 
   5   1   5      119.87      123.06      4.03 o 
   6   1   5       21.11       20.06      1.36 o 
  -6   2   5       44.17       41.93      3.69 o 
  -5   2   5       19.61       17.86      1.80 o 
  -4   2   5      565.67      564.60     14.18 o 
  -3   2   5      125.85      121.63      4.06 o 
  -2   2   5      150.90      149.19      2.97 o 
  -1   2   5      102.75      102.95      3.33 o 
   0   2   5       10.40       10.59      0.72 o 
   1   2   5        2.96        2.48      0.60 o 
   2   2   5      579.19      604.45     10.89 o 
   3   2   5        0.22        0.57      0.59 o 
   4   2   5       89.21       84.87      2.37 o 
   5   2   5        1.70        1.38      0.73 o 
   6   2   5       21.50       23.30      2.89 o 
  -6   3   5       28.28       32.55      5.80 o 
  -5   3   5        0.83        2.77      0.87 o 
  -4   3   5       27.28       30.17      2.20 o 
  -3   3   5        2.76        4.11      1.53 o 
  -2   3   5       26.95       28.29      1.11 o 
  -1   3   5       53.02       43.53      1.36 o 
   0   3   5        6.39        5.95      0.81 o 
   1   3   5       22.36       22.57      1.21 o 
   2   3   5        2.83        2.91      0.72 o 
   3   3   5      290.61      285.99      5.99 o 
   4   3   5      155.08      157.69      3.99 o 
   5   3   5        1.09        0.82      0.56 o 
   6   3   5        5.28        8.47      1.03 o 
  -6   4   5        1.62        3.02      1.46 o 
  -5   4   5        0.49        1.75      0.74 o 
  -4   4   5        1.98        1.13      0.74 o 
  -3   4   5      253.48      259.62      5.44 o 
  -2   4   5       66.00       62.65      1.71 o 
  -1   4   5        9.59       10.77      1.95 o 
   0   4   5      309.57      325.14      6.87 o 
   1   4   5       97.92       91.20      3.16 o 
   2   4   5       51.24       42.23      1.73 o 
   3   4   5       56.13       50.84      1.95 o 
   4   4   5        0.12        1.00      0.57 o 
   5   4   5        0.08        0.42      0.52 o 
   6   4   5       14.64       16.03      1.52 o 
  -6   5   5       97.20       95.81     11.18 o 
  -5   5   5        0.15        0.27      1.18 o 
  -4   5   5       67.22       63.64      2.94 o 
  -3   5   5        5.55        6.06      0.85 o 
  -2   5   5       29.28       25.18      1.09 o 
  -1   5   5       56.49       53.18      1.54 o 
   0   5   5      449.74      460.13     12.07 o 
   1   5   5        7.56        6.27      0.99 o 
   2   5   5        3.36        3.33      0.75 o 
   3   5   5       15.89       16.68      1.57 o 
   4   5   5       33.80       33.57      1.66 o 
   5   5   5       19.17       19.84      1.84 o 
   6   5   5        4.57        3.71      1.10 o 
  -6   6   5        0.63        2.84      1.03 o 
  -5   6   5       24.62       25.27      4.35 o 
  -4   6   5       30.85       32.54      2.18 o 
  -3   6   5       60.21       54.01      5.27 o 
  -2   6   5      115.38      114.00      2.55 o 
  -1   6   5       22.10       22.79      1.26 o 
   0   6   5        0.20       -0.16      0.50 o 
   1   6   5      251.25      245.11      6.34 o 
   2   6   5      509.78      503.86     11.08 o 
   3   6   5       21.21       20.03      1.34 o 
   4   6   5       80.45       69.97      2.46 o 
   5   6   5        0.43        0.41      0.58 o 
  -5   7   5       55.92       51.99      6.17 o 
  -4   7   5       46.17       50.56      2.66 o 
  -3   7   5       49.56       48.07      3.60 o 
  -2   7   5       19.41       22.82      1.34 o 
  -1   7   5      165.12      161.62      3.26 o 
   0   7   5       72.21       72.27      4.21 o 
   1   7   5       26.07       28.22      1.82 o 
   2   7   5       22.34       20.82      1.68 o 
   3   7   5       12.62       14.86      1.20 o 
   4   7   5        1.48        1.93      0.67 o 
   5   7   5        6.51        8.91      1.12 o 
  -5   8   5        0.04        0.12      0.80 o 
  -4   8   5       13.12       10.60      1.46 o 
  -3   8   5        2.50        1.87      0.92 o 
  -2   8   5      275.34      274.69      5.85 o 
  -1   8   5      180.96      190.14      4.38 o 
   0   8   5        5.84        5.13      0.98 o 
   1   8   5       58.87       57.33      2.55 o 
   2   8   5       47.30       41.47      2.19 o 
   3   8   5        0.52        0.71      0.66 o 
   4   8   5       16.53       16.48      1.61 o 
   5   8   5       10.85       12.67      1.31 o 
  -5   9   5        5.74        4.36      1.16 o 
  -4   9   5        8.01       12.11      3.00 o 
  -3   9   5      171.06      157.37      4.96 o 
  -2   9   5       94.26       92.87      2.86 o 
  -1   9   5        2.74        4.52      0.83 o 
   0   9   5      107.13      113.94      3.86 o 
   1   9   5        2.11        2.22      0.81 o 
   2   9   5        9.10        5.89      1.14 o 
   3   9   5       16.73       17.29      1.66 o 
   4   9   5       27.42       28.43      2.07 o 
  -4  10   5       39.98       31.10      2.77 o 
  -3  10   5       36.71       37.39      1.86 o 
  -2  10   5        3.51        7.64      2.21 o 
  -1  10   5       15.28       13.78      1.24 o 
   0  10   5       47.38       42.06      2.27 o 
   1  10   5       27.64       27.15      1.97 o 
   2  10   5        1.59        1.77      0.75 o 
   3  10   5       51.20       57.19      2.77 o 
   4  10   5       39.08       37.09      2.20 o 
  -3  11   5       14.67       17.99      2.04 o 
  -2  11   5       60.95       57.50      2.30 o 
  -1  11   5        2.32        2.11      0.91 o 
   0  11   5       62.38       67.96      3.09 o 
   1  11   5      163.04      170.26      5.33 o 
   2  11   5        0.00        0.96      1.34 o 
   3  11   5       49.86       52.88      4.01 o 
  -2  12   5        5.44        7.29      1.35 o 
  -1  12   5       53.24       48.00      4.62 o 
   0  12   5       26.79       25.91      2.86 o 
   1  12   5       23.94       23.09      1.98 o 
   2  12   5        2.07        3.68      0.98 o 
   0  13   5       33.06       37.24      2.42 o 
  -6   0   6       26.52       30.83      3.54 o 
  -4   0   6        1.96        6.34      1.78 o 
  -2   0   6      168.74      171.57      4.90 o 
   0   0   6       46.67       48.07      3.27 o 
   2   0   6     1879.25     1933.77     54.43 o 
   4   0   6       15.46       12.95      1.68 o 
  -6   1   6        5.28        9.52      1.75 o 
  -5   1   6       31.22       36.48      2.48 o 
  -4   1   6       63.65       70.62      3.22 o 
  -3   1   6       26.17       27.69      2.62 o 
  -2   1   6        0.09        0.25      0.46 o 
  -1   1   6        0.44        1.07      0.58 o 
   0   1   6       46.11       42.60      2.12 o 
   1   1   6        8.07        8.66      1.22 o 
   2   1   6       94.16       96.40      3.60 o 
   3   1   6      136.31      131.10      4.36 o 
   4   1   6        1.78        2.09      0.78 o 
   5   1   6        2.08        2.99      0.79 o 
  -5   2   6       37.06       38.72      2.46 o 
  -4   2   6        0.51        3.12      1.27 o 
  -3   2   6       67.82       68.93      3.02 o 
  -2   2   6       96.58      100.22      2.42 o 
  -1   2   6      413.54      428.89      8.27 o 
   0   2   6       10.65       10.64      1.26 o 
   1   2   6        1.63        0.83      0.70 o 
   2   2   6       29.98       22.57      1.87 o 
   3   2   6       56.16       60.35      3.67 o 
   4   2   6       57.37       52.86      2.21 o 
   5   2   6        1.48        1.95      0.76 o 
  -5   3   6       19.97       18.50      1.95 o 
  -4   3   6        4.72        7.88      1.37 o 
  -3   3   6      102.70      106.36      3.91 o 
  -2   3   6        3.07        5.06      0.79 o 
  -1   3   6       35.29       31.99      1.49 o 
   0   3   6       75.12       73.15      2.30 o 
   1   3   6       60.16       59.27      4.33 o 
   2   3   6        9.04        9.35      1.31 o 
   3   3   6       61.81       58.04      2.26 o 
   4   3   6        7.26        7.98      1.32 o 
   5   3   6       22.74       25.57      2.45 o 
  -5   4   6        0.71        1.95      0.87 o 
  -4   4   6      107.81      104.84      7.38 o 
  -3   4   6       57.73       57.21      6.08 o 
  -2   4   6       73.72       79.04      3.21 o 
  -1   4   6        5.02        4.98      0.80 o 
   0   4   6       21.86       24.57      1.45 o 
   1   4   6       28.41       22.78      1.74 o 
   2   4   6        7.12        5.16      1.03 o 
   3   4   6       18.53       17.54      1.38 o 
   4   4   6       70.40       75.98      2.71 o 
   5   4   6        9.04        7.29      1.08 o 
  -5   5   6       42.74       45.07      2.66 o 
  -4   5   6        3.18        4.61      1.10 o 
  -3   5   6       66.56       71.89      4.21 o 
  -2   5   6       23.29       25.00      1.43 o 
  -1   5   6       10.09       11.17      1.04 o 
   0   5   6      106.48      109.25      3.14 o 
   1   5   6       63.66       60.90      2.69 o 
   2   5   6        0.02        1.41      0.71 o 
   3   5   6       49.78       45.63      1.99 o 
   4   5   6       12.60       12.56      1.25 o 
   5   5   6       14.28       16.14      1.46 o 
  -5   6   6       23.68       30.09      2.56 o 
  -4   6   6        3.01        3.71      2.05 o 
  -3   6   6        3.62        4.57      1.10 o 
  -2   6   6      133.59      126.82      3.41 o 
  -1   6   6        1.53        2.83      0.66 o 
   0   6   6        0.12       -0.32      0.49 o 
   1   6   6        2.04        0.20      0.69 o 
   2   6   6        0.20        0.28      0.64 o 
   3   6   6       17.94       21.69      1.52 o 
   4   6   6       20.53       19.80      1.54 o 
  -4   7   6       78.85       87.33      6.05 o 
  -3   7   6       49.09       55.36      5.24 o 
  -2   7   6       25.23       22.04      1.88 o 
  -1   7   6        1.30        0.54      0.57 o 
   0   7   6       16.17       13.84      1.54 o 
   1   7   6       18.09       16.69      1.30 o 
   2   7   6       38.61       38.57      2.20 o 
   3   7   6       85.69       81.94      6.89 o 
   4   7   6        7.81        8.29      1.30 o 
  -4   8   6        1.41        2.38      0.94 o 
  -3   8   6       48.58       46.09      2.54 o 
  -2   8   6       29.47       32.34      2.18 o 
  -1   8   6       19.15       20.13      1.42 o 
   0   8   6       11.94       14.05      1.24 o 
   1   8   6       11.17       10.34      1.41 o 
   2   8   6        9.12        7.60      1.29 o 
   3   8   6       78.60       75.34      4.59 o 
  -3   9   6       19.20       22.94      2.02 o 
  -2   9   6       40.45       40.81      2.54 o 
  -1   9   6        1.68        2.65      0.91 o 
   0   9   6        3.22        2.76      0.79 o 
   1   9   6       71.48       71.77      3.15 o 
   2   9   6        0.11        0.28      0.77 o 
   3   9   6       10.31        8.00      1.94 o 
  -3  10   6        1.87        3.71      1.83 o 
  -2  10   6       60.04       57.52      2.99 o 
  -1  10   6        0.32        1.68      0.77 o 
   0  10   6       16.40       16.31      1.44 o 
   1  10   6       82.51       87.90      3.64 o 
   2  10   6       12.05       12.39      1.75 o 
  -1  11   6        0.21        0.00      0.64 o 
   0  11   6      149.55      153.30      5.19 o 
   1  11   6        9.95        9.19      1.49 o 
  -3   0   7        7.48       10.25      2.04 o 
  -1   0   7      207.96      214.58      8.46 o 
   1   0   7        0.10       -0.68      1.03 o 
   3   0   7        0.07        1.51      1.20 o 
  -4   1   7        0.40        2.27      0.94 o 
  -3   1   7      105.89      120.43      4.39 o 
  -2   1   7       11.10       18.27      1.66 o 
  -1   1   7        0.75        2.08      0.87 o 
   0   1   7        0.23        0.91      0.77 o 
   1   1   7        7.01        7.58      1.33 o 
   2   1   7       11.92       11.56      1.56 o 
   3   1   7      191.50      193.16      5.98 o 
   4   1   7        1.09        2.52      0.90 o 
  -4   2   7        0.25        2.08      0.87 o 
  -3   2   7       26.23       30.43      2.15 o 
  -2   2   7       11.79       15.16      2.30 o 
  -1   2   7       15.27       13.49      1.47 o 
   0   2   7       32.60       34.06      2.07 o 
   1   2   7       37.87       38.81      2.28 o 
   2   2   7       11.57        6.55      1.28 o 
   3   2   7        8.60        8.57      1.41 o 
   4   2   7       14.45       15.60      1.75 o 
  -4   3   7       10.44       14.97      2.17 o 
  -3   3   7       98.12      106.71      4.10 o 
  -2   3   7        0.01        1.02      0.97 o 
  -1   3   7       27.41       29.87      2.03 o 
   0   3   7       16.09       13.34      1.50 o 
   1   3   7       78.13       82.56      3.37 o 
   2   3   7        0.74        1.00      0.91 o 
   3   3   7       10.92       12.59      1.58 o 
   4   3   7        0.13        1.13      0.75 o 
  -4   4   7        0.09        2.52      0.93 o 
  -3   4   7        0.01        2.78      1.37 o 
  -2   4   7        4.61        4.11      1.70 o 
  -1   4   7       10.47       12.86      1.18 o 
   0   4   7        3.66        3.88      2.03 o 
   1   4   7       63.35       65.50      2.98 o 
   2   4   7       13.86       13.58      1.67 o 
   3   4   7        9.77       10.81      1.48 o 
  -4   5   7       21.96       28.86      2.36 o 
  -3   5   7       22.27       29.69      2.11 o 
  -2   5   7       69.18       75.32      3.27 o 
  -1   5   7        0.87        2.18      1.20 o 
   0   5   7        3.12        2.48      0.92 o 
   1   5   7       19.93       15.00      1.66 o 
   2   5   7      111.16      108.94      4.16 o 
   3   5   7       21.25       21.21      3.87 o 
  -3   6   7        0.06        0.97      1.31 o 
  -2   6   7        5.76        6.98      1.32 o 
  -1   6   7       26.16       26.01      3.08 o 
   0   6   7       59.47       59.09      3.49 o 
   1   6   7        3.04        1.57      0.99 o 
   2   6   7       77.82       65.32      3.14 o 
   3   6   7       10.74       10.08      1.47 o 
  -3   7   7        2.96        6.35      1.89 o 
  -2   7   7        6.24        9.02      1.50 o 
  -1   7   7       48.98       54.35      2.22 o 
   0   7   7        6.78        8.33      1.36 o 
   1   7   7        7.82        5.34      1.22 o 
   2   7   7        2.51        2.44      1.27 o 
  -2   8   7      116.08      109.62      4.31 o 
  -1   8   7       96.10      100.32      4.06 o 
   0   8   7        6.43        8.55      1.42 o 
   1   8   7       30.68       32.38      2.27 o 
   0   9   7        5.20        5.02      1.10 o 
   0   0   8        6.32        8.44      2.13 o 
   2   0   8      103.72       79.66      5.18 o 
  -1   1   8       43.21       45.29      2.54 o 
   0   1   8       67.27       74.29      3.34 o 
   1   1   8        0.74        1.29      0.96 o 
   2   1   8       30.81       28.15      2.40 o 
  -1   2   8       17.18       14.39      1.68 o 
   0   2   8        4.82        5.10      1.26 o 
   1   2   8       42.60       45.45      2.78 o 
   2   2   8        1.13        1.35      1.01 o 
  -1   3   8        0.36       -0.27      0.81 o 
   0   3   8        2.19        3.22      1.12 o 
   1   3   8        0.48        0.11      0.88 o 
  -1   4   8       12.14       13.97      2.49 o 
   0   4   8       19.88       20.13      1.93 o 
   1   4   8       16.00       17.39      1.90 o 
  -1   5   8       40.07       42.42      3.69 o 
   0   5   8        7.68        7.31      1.43 o 
                                                 
